# Supplementary material for: The Employment of the Surface Plasmon Resonance (SPR) Microscopy Sensor for the Detection of Individual Extracellular Vesicles and Non-Biological Nanoparticles
Source: Biosensors (Basel). 2023 Apr 12;13(4):472. doi: 10.3390/bios13040472 (PMC10136938; doi:10.3390/bios13040472)
Supplement: Supplementary file 1 [file biosensors-13-00472-s001.zip]

Archive with 1 entries (1 files):
- biosensors-2288366-supplementary.pdf
